# Supplementary material for: Metabolic Drug Response Phenotyping in Colorectal Cancer Organoids by LC-QTOF-MS
Source: Metabolites. 2020 Dec 1;10(12):494. doi: 10.3390/metabo10120494 (PMC7760698; doi:10.3390/metabo10120494)
Supplement: Supplementary file 1 [file metabolites-10-00494-s001.zip]

Archive with 2 entries (2 files):
- Neef_et_al_Supplementary_Figures_final.pdf
- Neef_et_al_Supplementary_Tables_final.xlsx
